# Supplementary material for: Design, Synthesis and Biological Evaluation of α-Synuclein Proteolysis-Targeting Chimeras
Source: Molecules. 2023 May 31;28(11):4458. doi: 10.3390/molecules28114458 (PMC10254247; doi:10.3390/molecules28114458)
Supplement: Supplementary file 1 [file molecules-28-04458-s001.zip]

Archive with 1 entries (1 files):
- molecules-2368888-supplementary.pdf
